# Supplementary material for: Immune Cell Distributions in the Blood of Healthy Individuals at High Genetic Risk of Parkinson’s Disease
Source: Int J Mol Sci. 2024 Dec 20;25(24):13655. doi: 10.3390/ijms252413655 (PMC11728367; doi:10.3390/ijms252413655)
Supplement: Supplementary file 1 [file ijms-25-13655-s001.zip]

Archive with 3 entries (3 files):
- Deecke_immunePD_PGS_Supplementary_Tables_proof.xlsx
- .DS_Store
- Deecke_immunePD_PGS_Supplementary_Material_revision2_proof.pdf
